# Supplementary material for: Impact of C-Terminal Amide N-Derivatization on the Conformational Dynamics and Antimitotic Activity of Cemadotin Analogues
Source: Molecules. 2026 Feb 28;31(5):825. doi: 10.3390/molecules31050825 (PMC12985878; doi:10.3390/molecules31050825)
Supplement: Supplementary file 1 [file molecules-31-00825-s001.zip]

Archive with 1 entries (1 files):
- molecules-4121977-supplementary.pdf
